# Supplementary material for: Cohort study protocol: Bioresource in Adult Infectious Diseases (BioAID)
Source: Wellcome Open Res. 2018 Aug 8;3:97. [Version 1] doi: 10.12688/wellcomeopenres.14690.1 (PMC6171553; doi:10.12688/wellcomeopenres.14690.1)
Supplement: Supplementary file 1 [file wellcomeopenres-3-15996-s0000.tgz]

Archive with 1 entries (1 files):
- 44c8e0e8-bf10-4273-9d69-1f1412e12409.pdf
